# Supplementary material for: ﻿Morphological and molecular analyses reveal two new species of Termitomyces (Agaricales, Lyophyllaceae) and morphological variability of T.intermedius
Source: MycoKeys. 2023 Feb 8;95:61–82. doi: 10.3897/mycokeys.95.97156 (PMC10210595; doi:10.3897/mycokeys.95.97156)
Supplement: XML Treatment for Termitomyces intermedius [file mycokeys.95.97156-treatment1.xml]

<!DOCTYPE tp:taxon-treatment
  PUBLIC "-//TaxonX//DTD Taxonomic Treatment Publishing DTD v0 20100105//EN" "tax-treatment-NSO.dtd">
<tp:taxon-treatment xmlns:tp="http://www.plazi.org/taxpub"><tp:treatment-meta><kwd-group><label>Taxon classification</label><kwd>
              <named-content content-type="kingdom">Fungi</named-content>
            </kwd><kwd>
              <named-content content-type="order">Agaricales</named-content>
            </kwd><kwd>
              <named-content content-type="family">Lyophyllaceae</named-content>
            </kwd></kwd-group><mixed-citation publication-type="journal"><person-group><name><surname>Tang</surname><given-names>Song-Ming</given-names></name><name><surname>Vadthanarat</surname><given-names>Santhiti</given-names></name><name><surname>He</surname><given-names>Jun</given-names></name><name><surname>Raghoonundon</surname><given-names>Bhavesh</given-names></name><name><surname>Yu</surname><given-names>Feng-Ming</given-names></name><name><surname>Karunarathna</surname><given-names>Samantha C.</given-names></name><name><surname>Li</surname><given-names>Shu-Hong</given-names></name><name><surname>Raspé</surname><given-names>Olivier</given-names></name></person-group><article-title>﻿Morphological and molecular analyses reveal two new species of <italic><tp:taxon-name><tp:taxon-name-part taxon-name-part-type="genus" reg="Termitomyces">Termitomyces</tp:taxon-name-part></tp:taxon-name></italic> (<tp:taxon-name><tp:taxon-name-part taxon-name-part-type="order">Agaricales</tp:taxon-name-part></tp:taxon-name>, <tp:taxon-name><tp:taxon-name-part taxon-name-part-type="family">Lyophyllaceae</tp:taxon-name-part></tp:taxon-name>) and morphological variability of <italic><tp:taxon-name><tp:taxon-name-part taxon-name-part-type="genus" reg="Termitomyces">T.</tp:taxon-name-part><tp:taxon-name-part taxon-name-part-type="species" reg="intermedius">intermedius</tp:taxon-name-part></tp:taxon-name></italic></article-title><source>MycoKeys</source><day>08</day><month>02</month><year>2023</year><volume>95</volume><fpage>61</fpage><lpage>82</lpage><pub-id pub-id-type="doi">10.3897/mycokeys.95.97156</pub-id></mixed-citation></tp:treatment-meta><tp:nomenclature><label>﻿</label><tp:taxon-name>
            <object-id xmlns:xlink="http://www.w3.org/1999/xlink" content-type="arpha" xlink:type="simple">1A279ACB-01E6-545B-A290-5FD1D6326859</object-id>
            <tp:taxon-name-part taxon-name-part-type="genus" reg="Termitomyces">Termitomyces</tp:taxon-name-part>
            <tp:taxon-name-part taxon-name-part-type="species" reg="intermedius">intermedius</tp:taxon-name-part>
          </tp:taxon-name><tp:taxon-authority>Har. Takah. &amp; Taneyama</tp:taxon-authority><xref ref-type="fig" rid="F2">Figs 2</xref><xref ref-type="fig" rid="F3">, 3</xref></tp:nomenclature><tp:treatment-sec sec-type="description" id="SECID0EEEAI"><title>Description.</title><p>Basidiomata medium-sized. Pileus 4–11 cm in diam., broadly conical or convex when seen from aside, dark grey (1F1), unchanging, often rimose-squamulose in dry condition, squamules easily falling away; margin deflexed to inflexed, undate; perforatorium small and mucronate, dark grey (1F1); context white (1A1), 2–3 mm thick half-way to the margin, tough. Lamellae subventricose, 5–7 mm wide, subfree, crowded, white (1A1) when young, becoming to yellowish white (1A2) when mature; lamellulae in 1–2 tiers; lamellar edge eroded. Stipe central, 3–13 × 1.2–1.6 cm, cylindrical, sometime subbulbous (1.9–2.3 cm) at the base, pale grey (1B1) usually rimose in dry condition, smooth, sometimes irregularly pustulate bumps on the surface; context solid, white, fibrous. Annulus absent. Pseudorhiza terete, tapering downwards; surface pale grey (1B1), smooth; context solid, fibrous. Odour pleasant. Taste not distinctive.</p><p>Basidia 43–68 × 10–20 μm, av. 50 ± 8.3 × 14 ± 2.5 μm, clavate, thin-walled, 1-spored or 2-spored, (4-spored basidia not seen); sterigmata 1–2 μm long. Basidiospores [67/9/3] (9.0–) 10.3–14.1 (–14.9) × (5.3–) 5.8–8.9 (–10.2) μm, L<sub>m</sub> × W<sub>m</sub> = 11.9 ± 1.1 × 7.3 ± 0.9 μm, Q = 1.4–1.8 (–2.0), Q<sub>m</sub> = 1.60 ± 0.18, broadly ellipsoid to ellipsoid, colorless, thin-walled, smooth. Hymenophoral trama regular, parallel, 150–230 μm wide, made up of thin-walled, fusiform to narrowly cylindrical hyphae elements 10–23 μm wide, filamentous hyphae abundant, 4–6 μm wide. Subhymenium 8–15 μm thick, with 1–2 layers of ovoid, subglobose, fusiform, ellipsoid or irregular cells, 5–7 × 3–5 μm. Pleurocystidia 40–136 (–169) × 19–34 μm, av. 95 ± 34.1 × 24 ± 9.9 μm, oblong, obovoid or ellipsoid, thin-walled. Lamellar edge heteromorphous, with abundant cheilocystidia. Cheilocystidia 52–114 × 20–29 μm, av. 78 ± 23.3 × 29 ± 8.4 μm, clavate to pyriform, narrowly lageniform, lageniform or broadly lageniform, thin-walled. Pileipellis 2-layered; suprapellis an ixocutis composed of cylindrical hyphae with obtuse apex, thin-walled, hyaline at places in KOH and terminal elements 16–73 × 3–6 μm, av. 46 ± 17.3 × 5 ± 0.9 μm; subpellis made up of inflated elements, 52–131 × 20–27 μm, av. 95 ± 24.8 × 24 ± 8.4 μm. Clamp connections not seen in any tissue.</p></tp:treatment-sec><tp:treatment-sec sec-type="habitat" id="SECID0EREAI"><title>Habitat and distribution.</title><p>Basidiomata scattered to gregarious around termite underground nests; occurring in summer. Known from China and Japan.</p></tp:treatment-sec><tp:treatment-sec sec-type="material" id="SECID0EWEAI"><title>Additional material examined.</title><p><bold>China</bold>. Yunnan Provinces: Kunming city, Shilin county, altitude 1,750 m, 12 July 2019, S.M. Tang 2019071204 (HKAS 117639); Baoshan city, Kejie village, altitude 1,680 m, 3 August 2019, Song-Ming Tang 2019080315 (HKAS 117640); Kejie village, altitude 1,599 m, 3 August 2020, Feng-Ming Yu 2019080321 (HKAS 117641); Dali city, altitude 1,890 m, 21 July 2020, Jun He 202072101 (HKAS 117643); Yuxi city, 1,708 m, 24 July 2020, Jun He 2020072422 (HKAS 117644).</p></tp:treatment-sec><tp:treatment-sec sec-type="notes" id="SECID0E5EAI"><title>Notes.</title><p><italic><tp:taxon-name><tp:taxon-name-part taxon-name-part-type="genus" reg="Termitomyces">Termitomyces</tp:taxon-name-part><tp:taxon-name-part taxon-name-part-type="species" reg="intermedius">intermedius</tp:taxon-name-part></tp:taxon-name></italic> was originally described from Japan (<xref ref-type="bibr" rid="B41">Terashima et al. 2016</xref>), subsequently, it was reported from China in Guangdong province (<xref ref-type="bibr" rid="B17">Huang et al. 2017</xref>). Comparison of our specimen (HKAS117638) with <italic><tp:taxon-name><tp:taxon-name-part taxon-name-part-type="genus" reg="Termitomyces">T.</tp:taxon-name-part><tp:taxon-name-part taxon-name-part-type="species" reg="intermedius">intermedius</tp:taxon-name-part></tp:taxon-name></italic> (TNS-F-48178, <xref ref-type="bibr" rid="B41">Terashima et al. 2016</xref>) <abbrev xmlns:xlink="http://www.w3.org/1999/xlink" xlink:title="internal transcribed spacer" id="ABBRID0EGGAI" xlink:type="simple">ITS</abbrev> sequences showed 0.65% difference (4/614 differences, including 3 gaps); <abbrev xmlns:xlink="http://www.w3.org/1999/xlink" xlink:title="nuclear rDNA large subunit" id="ABBRID0EKGAI" xlink:type="simple">nrLSU</abbrev> 100% similarity with GDGM46311 and GDGM46325 (<xref ref-type="bibr" rid="B17">Huang et al. 2017</xref>); <italic>tef</italic>1 100% similarity with FB-T1-04 (<xref ref-type="bibr" rid="B22">Kobayashi et al. 2021</xref>). Morphologically, our specimen HKAS117638 has narrowly lageniform, lageniform or broadly lageniform cheilocystidia, pileus and stipe surface often rimose-squamulose in dry condition, squamules easily falling away, stipe surface pale grey and sometime subbulbous at the base, while the original description mentioned that <italic><tp:taxon-name><tp:taxon-name-part taxon-name-part-type="genus" reg="Termitomyces">T.</tp:taxon-name-part><tp:taxon-name-part taxon-name-part-type="species" reg="intermedius">intermedius</tp:taxon-name-part></tp:taxon-name></italic> has broadly clavate to pyriform cheilocystidia and did not mention the pileus and stipe surface in dry condition, stipe white on the surface and cylindrical (<xref ref-type="bibr" rid="B41">Terashima et al. 2016</xref>). In <italic><tp:taxon-name><tp:taxon-name-part taxon-name-part-type="genus" reg="Termitomyces">Termitomyces</tp:taxon-name-part></tp:taxon-name></italic> species, cheilocystidia shape can be variable within the same species. In <italic><tp:taxon-name><tp:taxon-name-part taxon-name-part-type="genus" reg="Termitomyces">T.</tp:taxon-name-part><tp:taxon-name-part taxon-name-part-type="species" reg="aurantiacus">aurantiacus</tp:taxon-name-part></tp:taxon-name></italic> (R. Heim) R. Heim for example, cheilocystidia can be rostrate, with median constriction, or moniliform. In <italic><tp:taxon-name><tp:taxon-name-part taxon-name-part-type="genus" reg="Termitomyces">T.</tp:taxon-name-part><tp:taxon-name-part taxon-name-part-type="species" reg="mammiformis">mammiformis</tp:taxon-name-part></tp:taxon-name></italic> R. Heim cheilocystidia can be ovoid, with a median constriction, or narrowly utriform. In <italic><tp:taxon-name><tp:taxon-name-part taxon-name-part-type="genus" reg="Termitomyces">T.</tp:taxon-name-part><tp:taxon-name-part taxon-name-part-type="species" reg="schimperi">schimperi</tp:taxon-name-part></tp:taxon-name></italic> cheilocystidia can be rostrate, oblong, narrowly utriform, or conical (<xref ref-type="bibr" rid="B13">Heim 1977</xref>).</p><fig id="F2" position="float" orientation="portrait"><object-id xmlns:xlink="http://www.w3.org/1999/xlink" content-type="doi" xlink:type="simple">10.3897/mycokeys.95.97156.figure2</object-id><object-id xmlns:xlink="http://www.w3.org/1999/xlink" content-type="arpha" xlink:type="simple">4140CE10-0190-5D6C-AE1F-A7A51A2CDC69</object-id><label>Figure 2.</label><caption><p>Fresh basidiomata of <italic><tp:taxon-name><tp:taxon-name-part taxon-name-part-type="genus" reg="Termitomyces">Termitomyces</tp:taxon-name-part><tp:taxon-name-part taxon-name-part-type="species" reg="intermedius">intermedius</tp:taxon-name-part></tp:taxon-name></italic> (<bold>a, b</bold> HKAS 117640, <bold>c</bold> KHAS 117638, <bold>d</bold> HKAS 117644, e-HKAS 117643, f-HKAS 117639). Scale bars: 1 cm. Photographs by Song-Ming Tang.</p></caption><graphic xmlns:xlink="http://www.w3.org/1999/xlink" xlink:href="mycokeys-95-061-g002.jpg" position="float" orientation="portrait" xlink:type="simple" id="oo_807371.jpg"><uri content-type="original_file" xlink:type="simple">https://binary.pensoft.net/fig/807371</uri></graphic></fig><fig id="F3" position="float" orientation="portrait"><object-id xmlns:xlink="http://www.w3.org/1999/xlink" content-type="doi" xlink:type="simple">10.3897/mycokeys.95.97156.figure3</object-id><object-id xmlns:xlink="http://www.w3.org/1999/xlink" content-type="arpha" xlink:type="simple">D823FD75-7F09-557E-8223-0230523D5BA0</object-id><label>Figure 3.</label><caption><p><italic><tp:taxon-name><tp:taxon-name-part taxon-name-part-type="genus" reg="Termitomyces">Termitomyces</tp:taxon-name-part><tp:taxon-name-part taxon-name-part-type="species" reg="intermedius">intermedius</tp:taxon-name-part></tp:taxon-name></italic><bold>a</bold> cheilocystidia <bold>b</bold> large pleurocystidia <bold>c</bold> basidia <bold>d</bold> small pleurocystidia <bold>e</bold> basidiospores <bold>f</bold> pileipellis. Scale bars: 10 μm (<bold>a–e</bold>); 5 μm (<bold>e</bold>); 20 μm (<bold>f</bold>). Photographs by Song-Ming Tang.</p></caption><graphic xmlns:xlink="http://www.w3.org/1999/xlink" xlink:href="mycokeys-95-061-g003.jpg" position="float" orientation="portrait" xlink:type="simple" id="oo_807372.jpg"><uri content-type="original_file" xlink:type="simple">https://binary.pensoft.net/fig/807372</uri></graphic></fig></tp:treatment-sec><ref-list><ref id="B41"><mixed-citation xmlns:xlink="http://www.w3.org/1999/xlink" xlink:type="simple"><person-group><name name-style="western"><surname>Terashima</surname><given-names>Y</given-names></name><name name-style="western"><surname>Takahashi</surname><given-names>H</given-names></name><name name-style="western"><surname>Taneyama</surname><given-names>Y</given-names></name></person-group> (<year>2016</year>) The fungal flora in southwestern Japan: Agarics and boletes. Tokai University Press, Kanagawa, 324–355.</mixed-citation></ref><ref id="B17"><mixed-citation xmlns:xlink="http://www.w3.org/1999/xlink" xlink:type="simple"><person-group><name name-style="western"><surname>Huang</surname><given-names>QJ</given-names></name><name name-style="western"><surname>Zhang</surname><given-names>M</given-names></name><name name-style="western"><surname>Zhou</surname><given-names>W</given-names></name></person-group> (<year>2017</year>) <article-title><italic><tp:taxon-name><tp:taxon-name-part taxon-name-part-type="genus">Termitomyces</tp:taxon-name-part><tp:taxon-name-part taxon-name-part-type="species">intermedius</tp:taxon-name-part></tp:taxon-name></italic> a species distributed in the southern subtropical to temperate southern margin.</article-title><source>Journal of Edible <tp:taxon-name><tp:taxon-name-part taxon-name-part-type="kingdom">Fungi</tp:taxon-name-part></tp:taxon-name></source><volume>24</volume>: <fpage>74</fpage>–<lpage>78</lpage>. [in Chinese]</mixed-citation></ref><ref id="B22"><mixed-citation xmlns:xlink="http://www.w3.org/1999/xlink" xlink:type="simple"><person-group><name name-style="western"><surname>Kobayashi</surname><given-names>Y</given-names></name><name name-style="western"><surname>Katsuren</surname><given-names>M</given-names></name><name name-style="western"><surname>Hojo</surname><given-names>M</given-names></name><name name-style="western"><surname>Wada</surname><given-names>S</given-names></name><name name-style="western"><surname>Terashima</surname><given-names>Y</given-names></name><name name-style="western"><surname>Kawaguchi</surname><given-names>M</given-names></name><name name-style="western"><surname>Shigenobu</surname><given-names>S</given-names></name></person-group> (<year>2021</year>) <article-title>Taxonomic revision of <italic><tp:taxon-name><tp:taxon-name-part taxon-name-part-type="genus">Termitomyces</tp:taxon-name-part></tp:taxon-name></italic> species found in Ryukyu Archipelago, Japan, based on phylogenetic analyses with three loci.</article-title><source>Mycoscience</source><volume>63</volume>(<issue>1</issue>): <fpage>33</fpage>–<lpage>38</lpage>. <ext-link xlink:href="10.47371/mycosci.2021.11.001" ext-link-type="doi" xlink:type="simple">https://doi.org/10.47371/mycosci.2021.11.001</ext-link></mixed-citation></ref><ref id="B13"><mixed-citation xmlns:xlink="http://www.w3.org/1999/xlink" xlink:type="simple"><person-group><name name-style="western"><surname>Heim</surname><given-names>R</given-names></name></person-group> (<year>1977</year>) <source>Termites et champignons. Les champignons termitophiles d’Afrique noire et d’Asie méridionale. Ed.</source><publisher-name>Boubée</publisher-name>, <publisher-loc>Paris</publisher-loc>, <size units="page">205 pp</size>.</mixed-citation></ref></ref-list></tp:taxon-treatment>
