# Supplementary material for: ﻿Morphological and molecular analyses reveal two new species of Termitomyces (Agaricales, Lyophyllaceae) and morphological variability of T.intermedius
Source: MycoKeys. 2023 Feb 8;95:61–82. doi: 10.3897/mycokeys.95.97156 (PMC10210595; doi:10.3897/mycokeys.95.97156)
Supplement: XML Treatment for Termitomyces tigrinus [file mycokeys.95.97156-treatment2.xml]

<!DOCTYPE tp:taxon-treatment
  PUBLIC "-//TaxonX//DTD Taxonomic Treatment Publishing DTD v0 20100105//EN" "tax-treatment-NSO.dtd">
<tp:taxon-treatment xmlns:tp="http://www.plazi.org/taxpub"><tp:treatment-meta><kwd-group><label>Taxon classification</label><kwd>
              <named-content content-type="kingdom">Fungi</named-content>
            </kwd><kwd>
              <named-content content-type="order">Agaricales</named-content>
            </kwd><kwd>
              <named-content content-type="family">Lyophyllaceae</named-content>
            </kwd></kwd-group><mixed-citation publication-type="journal"><person-group><name><surname>Tang</surname><given-names>Song-Ming</given-names></name><name><surname>Vadthanarat</surname><given-names>Santhiti</given-names></name><name><surname>He</surname><given-names>Jun</given-names></name><name><surname>Raghoonundon</surname><given-names>Bhavesh</given-names></name><name><surname>Yu</surname><given-names>Feng-Ming</given-names></name><name><surname>Karunarathna</surname><given-names>Samantha C.</given-names></name><name><surname>Li</surname><given-names>Shu-Hong</given-names></name><name><surname>Raspé</surname><given-names>Olivier</given-names></name></person-group><article-title>﻿Morphological and molecular analyses reveal two new species of <italic><tp:taxon-name><tp:taxon-name-part taxon-name-part-type="genus" reg="Termitomyces">Termitomyces</tp:taxon-name-part></tp:taxon-name></italic> (<tp:taxon-name><tp:taxon-name-part taxon-name-part-type="order">Agaricales</tp:taxon-name-part></tp:taxon-name>, <tp:taxon-name><tp:taxon-name-part taxon-name-part-type="family">Lyophyllaceae</tp:taxon-name-part></tp:taxon-name>) and morphological variability of <italic><tp:taxon-name><tp:taxon-name-part taxon-name-part-type="genus" reg="Termitomyces">T.</tp:taxon-name-part><tp:taxon-name-part taxon-name-part-type="species" reg="intermedius">intermedius</tp:taxon-name-part></tp:taxon-name></italic></article-title><source>MycoKeys</source><day>08</day><month>02</month><year>2023</year><volume>95</volume><fpage>61</fpage><lpage>82</lpage><pub-id pub-id-type="doi">10.3897/mycokeys.95.97156</pub-id></mixed-citation></tp:treatment-meta><tp:nomenclature><label>﻿</label><tp:taxon-name>
            <object-id xmlns:xlink="http://www.w3.org/1999/xlink" content-type="arpha" xlink:type="simple">2E6B44B8-597F-5D7A-BB7D-7B319222AE0D</object-id>
            <tp:taxon-name-part taxon-name-part-type="genus" reg="Termitomyces">Termitomyces</tp:taxon-name-part>
            <tp:taxon-name-part taxon-name-part-type="species" reg="tigrinus">tigrinus</tp:taxon-name-part>
            <object-id xmlns:xlink="http://www.w3.org/1999/xlink" content-type="mycobank" xlink:type="simple">836040</object-id>
          </tp:taxon-name><tp:taxon-authority>S.M. Tang &amp; Raspé</tp:taxon-authority><tp:taxon-status xmlns:xlink="http://www.w3.org/1999/xlink" xlink:type="simple">sp. nov.</tp:taxon-status><xref ref-type="fig" rid="F4">Fig. 4</xref></tp:nomenclature><tp:treatment-sec sec-type="etymology" id="SECID0EJMAI"><title>Etymology.</title><p>The epithet “tigrinus” refers to the alternating greyish white and dark grey zones on the pileus.</p></tp:treatment-sec><tp:treatment-sec sec-type="type material" id="SECID0EOMAI"><title>Type material.</title><p><bold><italic>Holotype</italic>. China</bold>. Yunnan Province: Chuxiong County, Fuming, elev. 1,800 m, 16 July 2019, Song-Ming Tang (<bold><italic>Holotype</italic></bold>: HKAS 107560, <bold><italic>isotype</italic></bold>: <named-content xmlns:xlink="http://www.w3.org/1999/xlink" content-type="dwc:institutional_code" xlink:title="Mae Fah Luang University herbarium" xlink:href="http://grbio.org/institution/mae-fah-laung-university-herbarium" xlink:type="simple">MFLU</named-content> 22-0143).</p></tp:treatment-sec><tp:treatment-sec sec-type="diagnosis" id="SECID0EHNAI"><title>Diagnosis.</title><p>Differs from other <italic><tp:taxon-name><tp:taxon-name-part taxon-name-part-type="genus" reg="Termitomyces">Termitomyces</tp:taxon-name-part></tp:taxon-name></italic> species in having a regular alternating greyish white and dark grey zones on the pileus, and subclavate stipe.</p></tp:treatment-sec><tp:treatment-sec sec-type="description" id="SECID0EUNAI"><title>Description.</title><p>Basidiomata medium-sized. Pileus 7–9 cm in diam., convex to plano-convex, circular when seen from above, dark grey (1F1–2) at the centre, greyish white (1B1) to grey (1C1–1D1) towards margin, with regular alternating dark grey and greyish white zones, densely tomentose to tomentose-squamulose, hairs grey to drab, in dry conditions, often cracked into large or small scales; margin exceeding lamellae, undate; perforatorium small, as an acute papilla, dark grey (1C1). context 1–2 mm thick half-way to the margin, tough, white (1A1). Lamellae close, ventricose, 3–5 mm wide, adnexed, crowded, white (1A1) at first, then cream to greyish pink when mature; lamellar edge eroded; lamellulae in 1–2 tiers. Stipe 5–7 × 1–3.5 cm, central, subclavate, white (1A1) at the apex, greyish white (1B1) to grey (1C1–1D1) toward the base, smooth; context white (1A1), solid, fibrous. Annulus absent. Pseudorhiza terete, strongly tapering; surface grey (1D1–2) to dark grey (1F1–1F2), smooth; context solid, fibrous. Odour slightly fragrant. Taste not distinctive.</p><p>Basidia of two types conspicuously different by the apex of sterigmata being either acute or obtuse, first type rather abundant, clavate, sterigmata apex acute, mostly 4–spored sometimes 1–spored or 2–spored, 25–32 × 7–12 μm, av. 28 ± 2.4 × 11 ± 0.5 μm, sterigmata 1–3 μm long; the second type fewer in number, clavate, sterigmata apex obtuse, mostly 1–spored, 2–spored, sometimes 4–spored, 24–30 × 9–13 μm, av. 26 ± 2.2 × 12 ± 0.7 μm, sterigmata 2–4 μm long. Basidiospores [90/5/2] (6.1–) 7.2–9.6 (–10.1) × (3.3–) 5.2–7.3 (–7.9) μm, L<sub>m</sub> × W<sub>m</sub> = 8.1 ± 1.1 × 6.3 ± 0.8 μm, Q = (1.01–) 1.20–2.03 (–2.30), Q<sub>m</sub> = 1.53 ± 0.20, broadly ellipsoid to ellipsoid, colourless, thin-walled, smooth. Hymenophoral trama regular, element parallel, 51–100 μm wide, made up of thin-walled, ellipsoid to clavate inflated hyphae 16–18 μm wide, filamentous hyphae abundant, 5–10 μm wide. Subhymenium 8–21 μm thick, with 1–2 layers of ovoid, subglobose, fusiform, ellipsoid or irregular cells, 8–11 × 3–6 μm. Pleurocystidia absent. Lamellar edge composed mostly of undifferentiated, basidiole-like cells. Cheilocystidia few, broadly clavate, 17–36 × 9–16 μm, av. 28 ± 2.0 × 14 ± 0.6 μm. Pileipellis 2-layered, suprapellis an ixocutis 22–51 × 5–7 μm av. 30 ± 5.7 × 6 ± 0.5 μm, cylindrical hyphae with obtuse apex, thin-walled, hyaline in KOH; subpellis made up of inflated elements, 31–81 × 7–14 μm, av. 58 ± 7.6 × 10 ± 0.8 μm. Clamp connections not seen in any tissues.</p><fig id="F4" position="float" orientation="portrait"><object-id xmlns:xlink="http://www.w3.org/1999/xlink" content-type="doi" xlink:type="simple">10.3897/mycokeys.95.97156.figure4</object-id><object-id xmlns:xlink="http://www.w3.org/1999/xlink" content-type="arpha" xlink:type="simple">E5D68AA3-6492-5225-803C-361D9F1A7E3F</object-id><label>Figure 4.</label><caption><p><italic><tp:taxon-name><tp:taxon-name-part taxon-name-part-type="genus" reg="Termitomyces">Termitomyces</tp:taxon-name-part><tp:taxon-name-part taxon-name-part-type="species" reg="tigrinus">tigrinus</tp:taxon-name-part></tp:taxon-name></italic><bold>a–c</bold> basidiomata (<bold>a</bold> HKAS 107560, <bold>b, c</bold> HKAS 107561) <bold>d</bold> cheilocystidia <bold>e</bold> basidia with acute sterigmata apex <bold>f</bold> basidia with obtuse sterigmata apex <bold>g</bold> pileipellis <bold>h</bold> basidiospores. Scale bars: 1 cm (<bold>a–c</bold>); 10 μm (<bold>d–f</bold>); 20 μm (<bold>g</bold>); 5 μm (<bold>h</bold>). Photographs by Song-Ming Tang.</p></caption><graphic xmlns:xlink="http://www.w3.org/1999/xlink" xlink:href="mycokeys-95-061-g004.jpg" position="float" orientation="portrait" xlink:type="simple" id="oo_807373.jpg"><uri content-type="original_file" xlink:type="simple">https://binary.pensoft.net/fig/807373</uri></graphic></fig></tp:treatment-sec><tp:treatment-sec sec-type="habitat" id="SECID0ERPAI"><title>Habitat and distribution.</title><p>Basidiomata scattered on soil with decaying litter under which termites have built their nest. Occurring in summer. So far only known from southwestern China.</p></tp:treatment-sec><tp:treatment-sec sec-type="Additional species examined" id="SECID0EWPAI"><title>Additional species examined.</title><p><bold>China</bold>. Yunnan Province, Chuxiong city, 20 July 2019, Jun He (HKAS 107561).</p></tp:treatment-sec><tp:treatment-sec sec-type="notes" id="SECID0E5PAI"><title>Notes.</title><p><italic><tp:taxon-name><tp:taxon-name-part taxon-name-part-type="genus" reg="Termitomyces">Termitomyces</tp:taxon-name-part><tp:taxon-name-part taxon-name-part-type="species" reg="tigrinus">tigrinus</tp:taxon-name-part></tp:taxon-name></italic> is distinguished from other <italic><tp:taxon-name><tp:taxon-name-part taxon-name-part-type="genus" reg="Termitomyces">Termitomyces</tp:taxon-name-part></tp:taxon-name></italic> by densely tomentose to tomentose-squamulose pileus with regularly alternating greyish white and dark grey zones, and a small, dark grey perforatorium as an acute papilla, two conspicuously different types of basidia, broadly ellipsoid to ellipsoid basidiospores, clavate, thin-walled cheilocystidia that are rare (HKAS 107560), or absent (in HKAS 107561).</p><p>Morphologically, <italic><tp:taxon-name><tp:taxon-name-part taxon-name-part-type="genus" reg="Termitomyces">T.</tp:taxon-name-part><tp:taxon-name-part taxon-name-part-type="species" reg="tigrinus">tigrinus</tp:taxon-name-part></tp:taxon-name></italic> is similar to <italic><tp:taxon-name><tp:taxon-name-part taxon-name-part-type="genus" reg="Termitomyces">T.</tp:taxon-name-part><tp:taxon-name-part taxon-name-part-type="species" reg="robustus">robustus</tp:taxon-name-part></tp:taxon-name></italic> (Beeli) R. Heim in having grey to black stipe. However, <italic><tp:taxon-name><tp:taxon-name-part taxon-name-part-type="genus" reg="Termitomyces">T.</tp:taxon-name-part><tp:taxon-name-part taxon-name-part-type="species" reg="robustus">robustus</tp:taxon-name-part></tp:taxon-name></italic> has a blunt perforatorium (<xref ref-type="bibr" rid="B12">Heim 1951</xref>), smaller basidia (20–25 × 7–8 μm) and basidiospores (7.0–8.0 × 5.0–5.5 μm) (<xref ref-type="bibr" rid="B31">Otieno 1969</xref>).</p><p><italic><tp:taxon-name><tp:taxon-name-part taxon-name-part-type="genus" reg="Termitomyces">Termitomyces</tp:taxon-name-part><tp:taxon-name-part taxon-name-part-type="species" reg="entolomoides">entolomoides</tp:taxon-name-part></tp:taxon-name></italic> R. Heim with <italic><tp:taxon-name><tp:taxon-name-part taxon-name-part-type="genus" reg="Termitomyces">T.</tp:taxon-name-part><tp:taxon-name-part taxon-name-part-type="species" reg="tigrinus">tigrinus</tp:taxon-name-part></tp:taxon-name></italic> in having a tapering upwards stipe, dark grey pileus and greyish white to grey stipe. However, <italic><tp:taxon-name><tp:taxon-name-part taxon-name-part-type="genus" reg="Termitomyces">T.</tp:taxon-name-part><tp:taxon-name-part taxon-name-part-type="species" reg="entolomoides">entolomoides</tp:taxon-name-part></tp:taxon-name></italic> has been originally described from Congo by <xref ref-type="bibr" rid="B12">Heim (1951)</xref>, has a small basidioma (pileus 3–4 cm diam.), a grey pseudorhiza and relatively smaller basidiospores (6.2–6.6 × 4–4.2 μm; <xref ref-type="bibr" rid="B12">Heim 1951</xref>).</p><p>In our multi-locus phylogeny, <italic><tp:taxon-name><tp:taxon-name-part taxon-name-part-type="genus" reg="Termitomyces">T.</tp:taxon-name-part><tp:taxon-name-part taxon-name-part-type="species" reg="tigrinus">tigrinus</tp:taxon-name-part></tp:taxon-name></italic> is closely related to <italic><tp:taxon-name><tp:taxon-name-part taxon-name-part-type="genus" reg="Termitomyces">T.</tp:taxon-name-part><tp:taxon-name-part taxon-name-part-type="species" reg="intermedius">intermedius</tp:taxon-name-part></tp:taxon-name></italic>, <italic><tp:taxon-name><tp:taxon-name-part taxon-name-part-type="genus" reg="Termitomyces">T.</tp:taxon-name-part><tp:taxon-name-part taxon-name-part-type="species" reg="radicatus">radicatus</tp:taxon-name-part></tp:taxon-name></italic> Natarajan and <italic><tp:taxon-name><tp:taxon-name-part taxon-name-part-type="genus" reg="Termitomyces">T.</tp:taxon-name-part><tp:taxon-name-part taxon-name-part-type="species" reg="striatus">striatus</tp:taxon-name-part></tp:taxon-name></italic>. However, <italic><tp:taxon-name><tp:taxon-name-part taxon-name-part-type="genus" reg="Termitomyces">T.</tp:taxon-name-part><tp:taxon-name-part taxon-name-part-type="species" reg="intermedius">intermedius</tp:taxon-name-part></tp:taxon-name></italic> has a cylindrical stipe, and cheilocystidia clavate to pyriform, narrowly lageniform, lageniform or broadly lageniform (this study). <italic><tp:taxon-name><tp:taxon-name-part taxon-name-part-type="genus" reg="Termitomyces">Termitomyces</tp:taxon-name-part><tp:taxon-name-part taxon-name-part-type="species" reg="radicatus">radicatus</tp:taxon-name-part></tp:taxon-name></italic> has a pale orange pileus, dark brown perforatorium, relatively smaller pileus (1.5–3.5 cm), and cylindrical stipe (<xref ref-type="bibr" rid="B33">Pegler and Vanhaecke 1994</xref>). <italic><tp:taxon-name><tp:taxon-name-part taxon-name-part-type="genus" reg="Termitomyces">Termitomyces</tp:taxon-name-part><tp:taxon-name-part taxon-name-part-type="species" reg="striatus">striatus</tp:taxon-name-part></tp:taxon-name></italic> has a white to ocher pileus, irregularity fibrous striate on the stipe surface, long pseudorhiza (30–100 cm), with squama of various sizes and shapes on the surface cheilocystidia and pleurocystidia pyriform,broadly clavate, cylindrical or ovoid, (20–45 × 11–22 μm; <xref ref-type="bibr" rid="B13">Heim 1977</xref>).</p></tp:treatment-sec><ref-list><ref id="B12"><mixed-citation xmlns:xlink="http://www.w3.org/1999/xlink" xlink:type="simple"><person-group><name name-style="western"><surname>Heim</surname><given-names>R</given-names></name></person-group> (<year>1951</year>) Les <italic><tp:taxon-name><tp:taxon-name-part taxon-name-part-type="genus">Termitomyces</tp:taxon-name-part></tp:taxon-name></italic> du Congo belge recueillis par Madame Goossens-Fontana. Bulletin du Jardin Botanique de l’Etat [Bruxelles] 21(3/4): 205–222. <ext-link xlink:href="10.2307/3666672" ext-link-type="doi" xlink:type="simple">https://doi.org/10.2307/3666672</ext-link></mixed-citation></ref><ref id="B31"><mixed-citation xmlns:xlink="http://www.w3.org/1999/xlink" xlink:type="simple"><person-group><name name-style="western"><surname>Otieno</surname><given-names>NC</given-names></name></person-group> (<year>1969</year>) <article-title>Further contributions to a knowledge of termite fungi in East Africa: The genus <italic><tp:taxon-name><tp:taxon-name-part taxon-name-part-type="genus">Termitomyces</tp:taxon-name-part></tp:taxon-name></italic> Heim.</article-title><source>Sydowia</source><volume>22</volume>: <fpage>160</fpage>–<lpage>165</lpage>.</mixed-citation></ref><ref id="B33"><mixed-citation xmlns:xlink="http://www.w3.org/1999/xlink" xlink:type="simple"><person-group><name name-style="western"><surname>Pegler</surname><given-names>DN</given-names></name><name name-style="western"><surname>Vanhaecke</surname><given-names>M</given-names></name></person-group> (<year>1994</year>) <article-title><italic><tp:taxon-name><tp:taxon-name-part taxon-name-part-type="genus">Termitomyces</tp:taxon-name-part></tp:taxon-name></italic> of Southeast Asia.</article-title><source>Kew Bulletin</source><volume>49</volume>(<issue>4</issue>): <fpage>717</fpage>–<lpage>736</lpage>. <ext-link xlink:href="10.2307/4118066" ext-link-type="doi" xlink:type="simple">https://doi.org/10.2307/4118066</ext-link></mixed-citation></ref><ref id="B13"><mixed-citation xmlns:xlink="http://www.w3.org/1999/xlink" xlink:type="simple"><person-group><name name-style="western"><surname>Heim</surname><given-names>R</given-names></name></person-group> (<year>1977</year>) <source>Termites et champignons. Les champignons termitophiles d’Afrique noire et d’Asie méridionale. Ed.</source><publisher-name>Boubée</publisher-name>, <publisher-loc>Paris</publisher-loc>, <size units="page">205 pp</size>.</mixed-citation></ref></ref-list></tp:taxon-treatment>
