# Supplementary material for: ﻿Morphological and molecular analyses reveal two new species of Termitomyces (Agaricales, Lyophyllaceae) and morphological variability of T.intermedius
Source: MycoKeys. 2023 Feb 8;95:61–82. doi: 10.3897/mycokeys.95.97156 (PMC10210595; doi:10.3897/mycokeys.95.97156)
Supplement: XML Treatment for Termitomyces yunnanensis [file mycokeys.95.97156-treatment3.xml]

<!DOCTYPE tp:taxon-treatment
  PUBLIC "-//TaxonX//DTD Taxonomic Treatment Publishing DTD v0 20100105//EN" "tax-treatment-NSO.dtd">
<tp:taxon-treatment xmlns:tp="http://www.plazi.org/taxpub"><tp:treatment-meta><kwd-group><label>Taxon classification</label><kwd>
              <named-content content-type="kingdom">Fungi</named-content>
            </kwd><kwd>
              <named-content content-type="order">Agaricales</named-content>
            </kwd><kwd>
              <named-content content-type="family">Lyophyllaceae</named-content>
            </kwd></kwd-group><mixed-citation publication-type="journal"><person-group><name><surname>Tang</surname><given-names>Song-Ming</given-names></name><name><surname>Vadthanarat</surname><given-names>Santhiti</given-names></name><name><surname>He</surname><given-names>Jun</given-names></name><name><surname>Raghoonundon</surname><given-names>Bhavesh</given-names></name><name><surname>Yu</surname><given-names>Feng-Ming</given-names></name><name><surname>Karunarathna</surname><given-names>Samantha C.</given-names></name><name><surname>Li</surname><given-names>Shu-Hong</given-names></name><name><surname>Raspé</surname><given-names>Olivier</given-names></name></person-group><article-title>﻿Morphological and molecular analyses reveal two new species of <italic><tp:taxon-name><tp:taxon-name-part taxon-name-part-type="genus" reg="Termitomyces">Termitomyces</tp:taxon-name-part></tp:taxon-name></italic> (<tp:taxon-name><tp:taxon-name-part taxon-name-part-type="order">Agaricales</tp:taxon-name-part></tp:taxon-name>, <tp:taxon-name><tp:taxon-name-part taxon-name-part-type="family">Lyophyllaceae</tp:taxon-name-part></tp:taxon-name>) and morphological variability of <italic><tp:taxon-name><tp:taxon-name-part taxon-name-part-type="genus" reg="Termitomyces">T.</tp:taxon-name-part><tp:taxon-name-part taxon-name-part-type="species" reg="intermedius">intermedius</tp:taxon-name-part></tp:taxon-name></italic></article-title><source>MycoKeys</source><day>08</day><month>02</month><year>2023</year><volume>95</volume><fpage>61</fpage><lpage>82</lpage><pub-id pub-id-type="doi">10.3897/mycokeys.95.97156</pub-id></mixed-citation></tp:treatment-meta><tp:nomenclature><label>﻿</label><tp:taxon-name>
            <object-id xmlns:xlink="http://www.w3.org/1999/xlink" content-type="arpha" xlink:type="simple">23218C71-FA38-5E82-A5E9-4EAF2DF544A8</object-id>
            <tp:taxon-name-part taxon-name-part-type="genus" reg="Termitomyces">Termitomyces</tp:taxon-name-part>
            <tp:taxon-name-part taxon-name-part-type="species" reg="yunnanensis">yunnanensis</tp:taxon-name-part>
            <object-id xmlns:xlink="http://www.w3.org/1999/xlink" content-type="mycobank" xlink:type="simple">845183</object-id>
          </tp:taxon-name><tp:taxon-authority>S.M. Tang &amp; Raspé</tp:taxon-authority><tp:taxon-status xmlns:xlink="http://www.w3.org/1999/xlink" xlink:type="simple">sp. nov.</tp:taxon-status><xref ref-type="fig" rid="F5">Figs 5</xref><xref ref-type="fig" rid="F6">, 6</xref></tp:nomenclature><tp:treatment-sec sec-type="etymology" id="SECID0EVXAI"><title>Etymology.</title><p>The epithet “yunnanensis” refers to the holotype coming from Yunnan province.</p></tp:treatment-sec><tp:treatment-sec sec-type="type material" id="SECID0E1XAI"><title>Type material.</title><p><bold><italic>Holotype</italic>: China.</bold> Yunnan province: Kunming city, Shilin county, 20 August 2020, elev. 1580 m, S.M. Tang (<bold><italic>Holotype</italic></bold>: HKAS124501, <bold><italic>isotype</italic></bold><named-content xmlns:xlink="http://www.w3.org/1999/xlink" content-type="dwc:institutional_code" xlink:title="Mae Fah Luang University herbarium" xlink:href="http://grbio.org/institution/mae-fah-laung-university-herbarium" xlink:type="simple">MFLU</named-content> 22-0144).</p></tp:treatment-sec><tp:treatment-sec sec-type="diagnosis" id="SECID0ETYAI"><title>Diagnosis.</title><p>Differs from other <italic><tp:taxon-name><tp:taxon-name-part taxon-name-part-type="genus" reg="Termitomyces">Termitomyces</tp:taxon-name-part></tp:taxon-name></italic> species in having a clearly conspicuously venose pileus surface, and an umbonate perforatorium.</p></tp:treatment-sec><tp:treatment-sec sec-type="description" id="SECID0EAZAI"><title>Description.</title><p>Basidiomata medium-sized. Pileus 4–8 cm in diam., at first convex becoming convexo-applanate to plano-concave or concave, medium grey (1E1), olive grey (1E2), light grey (1D1) to greenish grey (1D2) at center, light grey (1D1) towards margin, conspicuously venose surface; margin inflexed when young, becoming straight or reflexed when mature; perforatorium an umbo, ca. 7–9 mm, dark grey (1F1); context 2–4 mm thick half-way to the margin, tough, white (1A1). Lamellae subventricose, free to adnexed, crowded; lamellulae in 1–2 tiers, white (1A1), 3–5 mm wide; lamellar edge eroded. Stipe 3–4 × 1–2 cm, central, cylindrical, rarely subbulbous at the base, smooth; context solid, fibrous, white (1A1). Annulus absent. Pseudorhiza terete, tapering downwards, surface grey (1D1–2) to dark grey (1F1–1F2), smooth; context solid, fibrous.. Odour slightly fragrant. Taste not distinctive.</p><p>Basidia of two conspicuously different types by the sterigmata apex acute or obtuse, first type rather abundant, sterigmata apex acute, clavate, mostly 2–spored, sometimes 4–spored, 20–30 × 7–15 μm, av. 25 ± 2.4 × 11 ± 1.8 μm, sterigmata 1–4 μm long; the second type fewer in number, sterigmata obtuse, clavate, mostly 2–spored, sometimes 4–spored, 24–32 × 8–15 μm, av. 27 ± 2.2 × 10 ± 1.1 μm, sterigmata 2–3 (–5) μm long. Basidiospores [139/2/2] 6.5–10.2 (–11.1) × (3.9–) 4.5–8.2 (–9.1) μm, L<sub>m</sub> × W<sub>m</sub> = 8.6 ± 1.0 × 5.9 ± 0.8 μm, Q = 1.2–1.8, Q<sub>m</sub> = 1.47 ± 0.16, broadly ellipsoid to ellipsoid, colorless, thin-walled, smooth. Hymenophoral trama regular, parallel, 150–200 μm wide, made up of thin-walled, ellipsoid to clavate inflated cells hyphae 20–28 μm wide, filamentous hyphae abundant, 3–6 μm wide. Subhymenium 10–20 μm thick, with 1–2 layers of ovoid, subglobose, fusiform, ellipsoid or irregular cells, 7–13 × 3–6 μm. Cheilocystidia 14–37 × 13–23 μm, av. 23 ± 9.1 × 18 ± 4.9 μm, ellipsoid, obovoid to broadly clavate, thin-walled. Pleurocystidia similar to cheilocystidia in shape, 33–50 × 19–32 μm, av. 37 ± 9.1 × 25 ± 5.8 μm. Lamellar edge heteromorphous, more in number of cheilocystidia. Pileipellis 2-layered, suprapellis an ixocutis, 9–39 × 3–5 μm av. 23 ± 8.1 × 4 ± 0.5 μm, cylindrical hyphae with obtuse apex, thin-walled, hyaline at places in KOH; subpellis made up of inflated elements, subcylindrical, 17–49 × 10–18 μm av. 34 ± 9.2 × 13 ± 2.4 μm. Clamp connections not seen in any tissues.</p></tp:treatment-sec><tp:treatment-sec sec-type="habitat" id="SECID0ENZAI"><title>Habitat and distribution.</title><p>Solitary above underground termite nests; basidiomata occurring in summer. Known from southwestern China.</p></tp:treatment-sec><tp:treatment-sec sec-type="material" id="SECID0ESZAI"><title>Additional material examined.</title><p><bold>China</bold>. Yunnan Province: Kunming city, Shilin county, Banqiao town, 11 July 2019 alt. 1500 m, J. He (HKAS 124502); ibid, 11 July 2019, alt. 1350 m, S.M. Tang (KHAS 124503); Yuxi city, Eshan county, 7 August 2019, alt. 1480 m, S.M. Tang (HKAS 124517).</p></tp:treatment-sec><tp:treatment-sec sec-type="notes" id="SECID0E1ZAI"><title>Notes.</title><p><italic><tp:taxon-name><tp:taxon-name-part taxon-name-part-type="genus" reg="Termitomyces">Termitomyces</tp:taxon-name-part><tp:taxon-name-part taxon-name-part-type="species" reg="yunnanensis">yunnanensis</tp:taxon-name-part></tp:taxon-name></italic> is distinguished from other <italic><tp:taxon-name><tp:taxon-name-part taxon-name-part-type="genus" reg="Termitomyces">Termitomyces</tp:taxon-name-part></tp:taxon-name></italic> species by its clearly striated pileus surface, medium grey, olive grey, light grey to greenish grey at center, light grey towards margin on the pileus surface; perforatorium dark grey and umbonate, thin-walled or thick-walled basidia, ellipsoid, obovoid to broadly clavate cheilocystidia and pleurocystidia.</p><p>According to our multi-locus phylogenetic analyses, <italic><tp:taxon-name><tp:taxon-name-part taxon-name-part-type="genus" reg="Termitomyces">T.</tp:taxon-name-part><tp:taxon-name-part taxon-name-part-type="species" reg="yunnanensis">yunnanensis</tp:taxon-name-part></tp:taxon-name></italic> was clustered together with <italic><tp:taxon-name><tp:taxon-name-part taxon-name-part-type="genus" reg="Termitomyces">T.</tp:taxon-name-part><tp:taxon-name-part taxon-name-part-type="species" reg="subumkowaan">subumkowaan</tp:taxon-name-part></tp:taxon-name></italic> Mossebo and <italic><tp:taxon-name><tp:taxon-name-part taxon-name-part-type="genus" reg="Termitomyces">T.</tp:taxon-name-part><tp:taxon-name-part taxon-name-part-type="species" reg="robustus">robustus</tp:taxon-name-part></tp:taxon-name></italic>. However, <italic><tp:taxon-name><tp:taxon-name-part taxon-name-part-type="genus" reg="Termitomyces">T.</tp:taxon-name-part><tp:taxon-name-part taxon-name-part-type="species" reg="subumkowaan">subumkowaan</tp:taxon-name-part></tp:taxon-name></italic> has yellowish to brownish grey pileus, obtuse perforatorium concolorous with pileus, stipe cylindrical, bulbous at the base, and pleurocystidia extremely rare (<xref ref-type="bibr" rid="B27">Mossebo et al. 2002</xref>; <xref ref-type="bibr" rid="B29">Mossebo et al. 2017</xref>). <italic><tp:taxon-name><tp:taxon-name-part taxon-name-part-type="genus" reg="Termitomyces">Termitomyces</tp:taxon-name-part><tp:taxon-name-part taxon-name-part-type="species" reg="robustus">robustus</tp:taxon-name-part></tp:taxon-name></italic> has bigger pileus (7–11 cm), pileus grey, often rimose-squamulose when dry, perforatorium concolorous with pileus, acute and bigger perforatorium (<xref ref-type="bibr" rid="B38">Sitotaw et al. 2015</xref>).</p><p>Morphologically, <italic><tp:taxon-name><tp:taxon-name-part taxon-name-part-type="genus" reg="Termitomyces">T.</tp:taxon-name-part><tp:taxon-name-part taxon-name-part-type="species" reg="medius">medius</tp:taxon-name-part></tp:taxon-name></italic> R. Heim &amp; Grassé, <italic><tp:taxon-name><tp:taxon-name-part taxon-name-part-type="genus" reg="Termitomyces">T.</tp:taxon-name-part><tp:taxon-name-part taxon-name-part-type="species" reg="mammiformis">mammiformis</tp:taxon-name-part></tp:taxon-name></italic>, <italic><tp:taxon-name><tp:taxon-name-part taxon-name-part-type="genus" reg="Termitomyces">T.</tp:taxon-name-part><tp:taxon-name-part taxon-name-part-type="species" reg="griseiumbo">griseiumbo</tp:taxon-name-part></tp:taxon-name></italic> and <italic><tp:taxon-name><tp:taxon-name-part taxon-name-part-type="genus" reg="Termitomyces">T.</tp:taxon-name-part><tp:taxon-name-part taxon-name-part-type="species" reg="striatus">striatus</tp:taxon-name-part></tp:taxon-name></italic> are similar to <italic><tp:taxon-name><tp:taxon-name-part taxon-name-part-type="genus" reg="Termitomyces">T.</tp:taxon-name-part><tp:taxon-name-part taxon-name-part-type="species" reg="yunnanensis">yunnanensis</tp:taxon-name-part></tp:taxon-name></italic> in having a clearly striated pileus surface. However, <italic><tp:taxon-name><tp:taxon-name-part taxon-name-part-type="genus" reg="Termitomyces">T.</tp:taxon-name-part><tp:taxon-name-part taxon-name-part-type="species" reg="medius">medius</tp:taxon-name-part></tp:taxon-name></italic> has smaller pileus (2.2–2.9 cm), and acute perforatorium, reflexed pileus margin when mature, smaller basidiospores (6–8 × 4–4.8 μm) and basidia (17–20 × 7–7.5 μm), pleurocystidia (25–40 × 12–25 μm) narrowly utriform, ovoid to obovoid (<xref ref-type="bibr" rid="B13">Heim 1977</xref>). <italic><tp:taxon-name><tp:taxon-name-part taxon-name-part-type="genus" reg="Termitomyces">Termitomyces</tp:taxon-name-part><tp:taxon-name-part taxon-name-part-type="species" reg="mammiformis">mammiformis</tp:taxon-name-part></tp:taxon-name></italic> has subconical scales on the pileus surface, and an annulus on the stipe (<xref ref-type="bibr" rid="B13">Heim 1977</xref>). <italic><tp:taxon-name><tp:taxon-name-part taxon-name-part-type="genus" reg="Termitomyces">Termitomyces</tp:taxon-name-part><tp:taxon-name-part taxon-name-part-type="species" reg="grisumbo">grisumbo</tp:taxon-name-part></tp:taxon-name></italic> has ochraceous pileus, and relatively bigger pileus (12–15 cm), and smaller basidiospores (5.5–7 × 3.5–4.5 μm), pleurocystidia abundant and polymorphic, clavate to pyriform, with one or more transverse septa (<xref ref-type="bibr" rid="B27">Mossebo et al. 2002</xref>).</p><p><italic><tp:taxon-name><tp:taxon-name-part taxon-name-part-type="genus" reg="Termitomyces">Termitomyces</tp:taxon-name-part><tp:taxon-name-part taxon-name-part-type="species" reg="striatus">striatus</tp:taxon-name-part></tp:taxon-name></italic> originally described from Sierra Leone (Africa), has clear striae on the pileus, ring of scales on the pseudorhiza, and small basidiospores (6.5–7.7 × 4–5 μm) (<xref ref-type="bibr" rid="B13">Heim 1977</xref>). However, <italic><tp:taxon-name><tp:taxon-name-part taxon-name-part-type="genus" reg="Termitomyces">T.</tp:taxon-name-part><tp:taxon-name-part taxon-name-part-type="species" reg="striatus">striatus</tp:taxon-name-part></tp:taxon-name></italic> was divided 10 formae (<xref ref-type="bibr" rid="B28">Mossebo et al. 2009</xref>), namely f. <tp:taxon-name><tp:taxon-name-part taxon-name-part-type="genus" reg="Termitomyces"/><tp:taxon-name-part taxon-name-part-type="species" reg="striatus"/><tp:taxon-name-part taxon-name-part-type="form" reg="annulatus">annulatus</tp:taxon-name-part></tp:taxon-name>, f. <tp:taxon-name><tp:taxon-name-part taxon-name-part-type="genus" reg="Termitomyces"/><tp:taxon-name-part taxon-name-part-type="species" reg="striatus"/><tp:taxon-name-part taxon-name-part-type="form" reg="striatus">striatus</tp:taxon-name-part></tp:taxon-name>, f. <tp:taxon-name><tp:taxon-name-part taxon-name-part-type="genus" reg="Termitomyces"/><tp:taxon-name-part taxon-name-part-type="species" reg="striatus"/><tp:taxon-name-part taxon-name-part-type="form" reg="ochraceus">ochraceus</tp:taxon-name-part></tp:taxon-name>, f. <tp:taxon-name><tp:taxon-name-part taxon-name-part-type="genus" reg="Termitomyces"/><tp:taxon-name-part taxon-name-part-type="species" reg="striatus"/><tp:taxon-name-part taxon-name-part-type="form" reg="bibasidiatus">bibasidiatus</tp:taxon-name-part></tp:taxon-name>, f. <tp:taxon-name><tp:taxon-name-part taxon-name-part-type="genus" reg="Termitomyces"/><tp:taxon-name-part taxon-name-part-type="species" reg="striatus"/><tp:taxon-name-part taxon-name-part-type="form" reg="griseus">griseus</tp:taxon-name-part></tp:taxon-name>, f. <tp:taxon-name><tp:taxon-name-part taxon-name-part-type="genus" reg="Termitomyces"/><tp:taxon-name-part taxon-name-part-type="species" reg="striatus"/><tp:taxon-name-part taxon-name-part-type="form" reg="griseiumboides">griseiumboides</tp:taxon-name-part></tp:taxon-name>, f. <tp:taxon-name><tp:taxon-name-part taxon-name-part-type="genus" reg="Termitomyces"/><tp:taxon-name-part taxon-name-part-type="species" reg="striatus"/><tp:taxon-name-part taxon-name-part-type="form" reg="subumbonatus">subumbonatus</tp:taxon-name-part></tp:taxon-name>, f. <tp:taxon-name><tp:taxon-name-part taxon-name-part-type="genus" reg="Termitomyces"/><tp:taxon-name-part taxon-name-part-type="species" reg="striatus"/><tp:taxon-name-part taxon-name-part-type="form" reg="brunneus">brunneus</tp:taxon-name-part></tp:taxon-name>, f. <tp:taxon-name><tp:taxon-name-part taxon-name-part-type="genus" reg="Termitomyces"/><tp:taxon-name-part taxon-name-part-type="species" reg="striatus"/><tp:taxon-name-part taxon-name-part-type="form" reg="pileatus">pileatus</tp:taxon-name-part></tp:taxon-name> and f. <tp:taxon-name><tp:taxon-name-part taxon-name-part-type="genus" reg="Termitomyces"/><tp:taxon-name-part taxon-name-part-type="species" reg="striatus"/><tp:taxon-name-part taxon-name-part-type="form" reg="subclypeatus">subclypeatus</tp:taxon-name-part></tp:taxon-name>. However, according to the phylogenetic analysis of <abbrev xmlns:xlink="http://www.w3.org/1999/xlink" xlink:title="nuclear rDNA large subunit" id="ABBRID0EVEBI" xlink:type="simple">nrLSU</abbrev> and mtSSU sequence in <xref ref-type="bibr" rid="B29">Mossebo et al. (2017)</xref>, f. <tp:taxon-name><tp:taxon-name-part taxon-name-part-type="genus" reg="Termitomyces"/><tp:taxon-name-part taxon-name-part-type="species" reg="striatus"/><tp:taxon-name-part taxon-name-part-type="form" reg="striatus">striatus</tp:taxon-name-part></tp:taxon-name> (tgf99), f. <tp:taxon-name><tp:taxon-name-part taxon-name-part-type="genus" reg="Termitomyces"/><tp:taxon-name-part taxon-name-part-type="species" reg="striatus"/><tp:taxon-name-part taxon-name-part-type="form" reg="bibasidiatus">bibasidiatus</tp:taxon-name-part></tp:taxon-name> (DM280), f. <tp:taxon-name><tp:taxon-name-part taxon-name-part-type="genus" reg="Termitomyces"/><tp:taxon-name-part taxon-name-part-type="species" reg="striatus"/><tp:taxon-name-part taxon-name-part-type="form" reg="subumbonatus">subumbonatus</tp:taxon-name-part></tp:taxon-name> (DM208) and f. <tp:taxon-name><tp:taxon-name-part taxon-name-part-type="genus" reg="Termitomyces"/><tp:taxon-name-part taxon-name-part-type="species" reg="striatus"/><tp:taxon-name-part taxon-name-part-type="form" reg="subclypeatus">subclypeatus</tp:taxon-name-part></tp:taxon-name> (DM151, DM370) were in a different species-level clades, and should therefore be considered as different species. <tp:taxon-name><tp:taxon-name-part taxon-name-part-type="genus" reg="Termitomyces">Termitomyces</tp:taxon-name-part><tp:taxon-name-part taxon-name-part-type="infraspecific-rank">f.</tp:taxon-name-part><tp:taxon-name-part taxon-name-part-type="form" reg="bibasidiatus">bibasidiatus</tp:taxon-name-part></tp:taxon-name> , f. <tp:taxon-name><tp:taxon-name-part taxon-name-part-type="genus" reg="Termitomyces"/><tp:taxon-name-part taxon-name-part-type="form" reg="subumbonatus">subumbonatus</tp:taxon-name-part></tp:taxon-name> , f. <tp:taxon-name><tp:taxon-name-part taxon-name-part-type="genus" reg="Termitomyces"/><tp:taxon-name-part taxon-name-part-type="form" reg="subclypeatus">subclypeatus</tp:taxon-name-part></tp:taxon-name> were originally described from Cameroon (Africa) and these species are morphologically different from <italic><tp:taxon-name><tp:taxon-name-part taxon-name-part-type="genus" reg="Termitomyces">T.</tp:taxon-name-part><tp:taxon-name-part taxon-name-part-type="species" reg="yunnanensis">yunnanensis</tp:taxon-name-part></tp:taxon-name>. <tp:taxon-name><tp:taxon-name-part taxon-name-part-type="genus" reg="Termitomyces">Termitomyces</tp:taxon-name-part></tp:taxon-name></italic> f. <tp:taxon-name><tp:taxon-name-part taxon-name-part-type="genus" reg="Termitomyces"/><tp:taxon-name-part taxon-name-part-type="species" reg="striatus"/><tp:taxon-name-part taxon-name-part-type="form" reg="bibasidiatus">bibasidiatus</tp:taxon-name-part></tp:taxon-name> has relatively long pseudorhiza (20–60 cm), pale, reddish grey to brownish orange yellow pileus, and globose to ovoid pileipellis cells (<xref ref-type="bibr" rid="B29">Mossebo et al. 2017</xref>). An annulus is present in <tp:taxon-name><tp:taxon-name-part taxon-name-part-type="genus" reg="Termitomyces">Termitomyces</tp:taxon-name-part><tp:taxon-name-part taxon-name-part-type="infraspecific-rank">f.</tp:taxon-name-part><tp:taxon-name-part taxon-name-part-type="form" reg="subumbonatus">subumbonatus</tp:taxon-name-part></tp:taxon-name> (<xref ref-type="bibr" rid="B27">Mossebo et al. 2002</xref>), but absent in <italic><tp:taxon-name><tp:taxon-name-part taxon-name-part-type="genus" reg="Termitomyces">T.</tp:taxon-name-part><tp:taxon-name-part taxon-name-part-type="species" reg="yunnanensis">yunnanensis</tp:taxon-name-part></tp:taxon-name></italic>. <tp:taxon-name><tp:taxon-name-part taxon-name-part-type="genus" reg="Termitomyces">Termitomyces</tp:taxon-name-part><tp:taxon-name-part taxon-name-part-type="infraspecific-rank">f.</tp:taxon-name-part><tp:taxon-name-part taxon-name-part-type="form" reg="subclypeatus">subclypeatus</tp:taxon-name-part></tp:taxon-name> has whitish orange to pale orange pileus with a greyish yellow to brownish orange perforatorium (<xref ref-type="bibr" rid="B29">Mossebo et al. 2017</xref>).</p><fig id="F5" position="float" orientation="portrait"><object-id xmlns:xlink="http://www.w3.org/1999/xlink" content-type="doi" xlink:type="simple">10.3897/mycokeys.95.97156.figure5</object-id><object-id xmlns:xlink="http://www.w3.org/1999/xlink" content-type="arpha" xlink:type="simple">310A07E5-1EC6-57D4-B5C4-7F4D4577E324</object-id><label>Figure 5.</label><caption><p>Fresh basidiomata representative of <italic><tp:taxon-name><tp:taxon-name-part taxon-name-part-type="genus" reg="Termitomyces">Termitomyces</tp:taxon-name-part><tp:taxon-name-part taxon-name-part-type="species" reg="yunnanensis">yunnanensis</tp:taxon-name-part></tp:taxon-name></italic><bold>a, b</bold> HKAS 124501 <bold>c</bold> HKAS 124502 <bold>d</bold> HKAS 124503 <bold>e</bold> HKAS 124517. Scale bars: 1 cm. Photographs by Song-Ming Tang.</p></caption><graphic xmlns:xlink="http://www.w3.org/1999/xlink" xlink:href="mycokeys-95-061-g005.jpg" position="float" orientation="portrait" xlink:type="simple" id="oo_807374.jpg"><uri content-type="original_file" xlink:type="simple">https://binary.pensoft.net/fig/807374</uri></graphic></fig><fig id="F6" position="float" orientation="portrait"><object-id xmlns:xlink="http://www.w3.org/1999/xlink" content-type="doi" xlink:type="simple">10.3897/mycokeys.95.97156.figure6</object-id><object-id xmlns:xlink="http://www.w3.org/1999/xlink" content-type="arpha" xlink:type="simple">6BDC3835-9A2B-5C2D-ACD7-94EDD1F4EFDE</object-id><label>Figure 6.</label><caption><p><italic><tp:taxon-name><tp:taxon-name-part taxon-name-part-type="genus" reg="Termitomyces">Termitomyces</tp:taxon-name-part><tp:taxon-name-part taxon-name-part-type="species" reg="yunnanensis">yunnanensis</tp:taxon-name-part></tp:taxon-name></italic><bold>a</bold> lamellar edge and cheilocystidia <bold>b</bold> pleurocystidia <bold>c</bold> basidia with acute sterigmata apex <bold>d</bold> basidia with obtuse sterigmata apex <bold>e</bold> pileipellis <bold>f</bold> basidiospores. Scale bars: 10 μm (<bold>a–d, f</bold>); 20 μm (<bold>e</bold>). Photographs by Song-Ming Tang.</p></caption><graphic xmlns:xlink="http://www.w3.org/1999/xlink" xlink:href="mycokeys-95-061-g006.jpg" position="float" orientation="portrait" xlink:type="simple" id="oo_807375.jpg"><uri content-type="original_file" xlink:type="simple">https://binary.pensoft.net/fig/807375</uri></graphic></fig><sec sec-type="﻿Key to species of Termitomyces reported from China" id="SECID0ECMBI"><title>﻿Key to species of <italic><tp:taxon-name><tp:taxon-name-part taxon-name-part-type="genus" reg="Termitomyces">Termitomyces</tp:taxon-name-part></tp:taxon-name></italic> reported from China</title><p>To date, 14 <italic><tp:taxon-name><tp:taxon-name-part taxon-name-part-type="genus" reg="Termitomyces">Termitomyces</tp:taxon-name-part></tp:taxon-name></italic> species have been reported from China. However, the identification of some species, namely <italic><tp:taxon-name><tp:taxon-name-part taxon-name-part-type="genus" reg="Termitomyces">T.</tp:taxon-name-part><tp:taxon-name-part taxon-name-part-type="species" reg="aurantiacus">aurantiacus</tp:taxon-name-part></tp:taxon-name></italic>, <italic><tp:taxon-name><tp:taxon-name-part taxon-name-part-type="genus" reg="Termitomyces">T.</tp:taxon-name-part><tp:taxon-name-part taxon-name-part-type="species" reg="eurrhizus">eurrhizus</tp:taxon-name-part></tp:taxon-name></italic>, <italic><tp:taxon-name><tp:taxon-name-part taxon-name-part-type="genus" reg="Termitomyces">T.</tp:taxon-name-part><tp:taxon-name-part taxon-name-part-type="species" reg="entolomoides">entolomoides</tp:taxon-name-part></tp:taxon-name></italic>, <italic><tp:taxon-name><tp:taxon-name-part taxon-name-part-type="genus" reg="Termitomyces">T.</tp:taxon-name-part><tp:taxon-name-part taxon-name-part-type="species" reg="globulus">globulus</tp:taxon-name-part></tp:taxon-name></italic>, <italic><tp:taxon-name><tp:taxon-name-part taxon-name-part-type="genus" reg="Termitomyces">T.</tp:taxon-name-part><tp:taxon-name-part taxon-name-part-type="species" reg="mammiformis">mammiformis</tp:taxon-name-part></tp:taxon-name></italic> and <italic><tp:taxon-name><tp:taxon-name-part taxon-name-part-type="genus" reg="Termitomyces">T.</tp:taxon-name-part><tp:taxon-name-part taxon-name-part-type="species" reg="tylerianus">tylerianus</tp:taxon-name-part></tp:taxon-name></italic>, was based on morphology only. Further studies using DNA sequence analyses are required to confirm or inform the presence of those species in China.</p><table-wrap content-type="key" position="anchor" orientation="portrait"><table id="TID0EQJAE" rules="all"><tbody><tr><td rowspan="1" colspan="1">1</td><td rowspan="1" colspan="1">Basidiomata small, with pileus diam. ≤ 4.5 cm when mature</td><td rowspan="1" colspan="1">
                      <bold>2</bold>
                    </td></tr><tr><td rowspan="1" colspan="1">–</td><td rowspan="1" colspan="1">Basidiomata medium to large, with pileus diam. &gt; 4.5 cm when mature</td><td rowspan="1" colspan="1">
                      <bold>5</bold>
                    </td></tr><tr><td rowspan="1" colspan="1">2</td><td rowspan="1" colspan="1">Pileus surface cream to whitish; pileus diam. 2.5–3.0 cm; perforatorium pointed, pseudorhiza long and slender, cheilocystidia and pleurocystidia absent, annulus present</td><td rowspan="1" colspan="1">
                      <bold>
                        <italic>
                          <tp:taxon-name><tp:taxon-name-part taxon-name-part-type="genus" reg="Termitomyces">T.</tp:taxon-name-part><tp:taxon-name-part taxon-name-part-type="species" reg="tylerianus">tylerianus</tp:taxon-name-part></tp:taxon-name>
                        </italic>
                      </bold>
                    </td></tr><tr><td rowspan="1" colspan="1">–</td><td rowspan="1" colspan="1">Pileus surface brownish-gray, dirty white, grayish brown</td><td rowspan="1" colspan="1">
                      <bold>3</bold>
                    </td></tr><tr><td rowspan="1" colspan="1">3</td><td rowspan="1" colspan="1">Pseudorhiza absent or present; pileus small, diam. 1.2–2.5 cm, dirty-white, soon split at the margin</td><td rowspan="1" colspan="1">
                      <bold>
                        <italic>
                          <tp:taxon-name><tp:taxon-name-part taxon-name-part-type="genus" reg="Termitomyces">T.</tp:taxon-name-part><tp:taxon-name-part taxon-name-part-type="species" reg="microcarpus">microcarpus</tp:taxon-name-part></tp:taxon-name>
                        </italic>
                      </bold>
                    </td></tr><tr><td rowspan="1" colspan="1">–</td><td rowspan="1" colspan="1">Pseudorhiza present, pileus larger</td><td rowspan="1" colspan="1">
                      <bold>4</bold>
                    </td></tr><tr><td rowspan="1" colspan="1">4</td><td rowspan="1" colspan="1">Pileus 2.0–4.5 cm diam., stipe white to cream, cylindrical, smooth</td><td rowspan="1" colspan="1">
                      <bold>
                        <italic>
                          <tp:taxon-name><tp:taxon-name-part taxon-name-part-type="genus" reg="Termitomyces">T.</tp:taxon-name-part><tp:taxon-name-part taxon-name-part-type="species" reg="fragilis">fragilis</tp:taxon-name-part></tp:taxon-name>
                        </italic>
                      </bold>
                    </td></tr><tr><td rowspan="1" colspan="1">–</td><td rowspan="1" colspan="1">Pileus 3.5–4.0 cm diam.; stipe pale grey, tapering upwards, floccules</td><td rowspan="1" colspan="1">
                      <bold>
                        <italic>
                          <tp:taxon-name><tp:taxon-name-part taxon-name-part-type="genus" reg="Termitomyces">T.</tp:taxon-name-part><tp:taxon-name-part taxon-name-part-type="species" reg="entolomoides">entolomoides</tp:taxon-name-part></tp:taxon-name>
                        </italic>
                      </bold>
                    </td></tr><tr><td rowspan="1" colspan="1">5</td><td rowspan="1" colspan="1">Pileus white or greyish white</td><td rowspan="1" colspan="1">
                      <bold>6</bold>
                    </td></tr><tr><td rowspan="1" colspan="1">–</td><td rowspan="1" colspan="1">Pileus ochraceous-orange or yellowish-brown, grey to dark brown or dirty white</td><td rowspan="1" colspan="1">
                      <bold>7</bold>
                    </td></tr><tr><td rowspan="1" colspan="1">6</td><td rowspan="1" colspan="1">Stipe surface smooth, perforatorium obtuse, gray to brownish gray</td><td rowspan="1" colspan="1">
                      <bold>
                        <italic>
                          <tp:taxon-name><tp:taxon-name-part taxon-name-part-type="genus" reg="Termitomyces">T.</tp:taxon-name-part><tp:taxon-name-part taxon-name-part-type="species" reg="heimii">heimii</tp:taxon-name-part></tp:taxon-name>
                        </italic>
                      </bold>
                    </td></tr><tr><td rowspan="1" colspan="1">–</td><td rowspan="1" colspan="1">Stipe surface squamulose, perforatorium mammiform, pale brown to dark brown</td><td rowspan="1" colspan="1">
                      <bold>
                        <italic>
                          <tp:taxon-name><tp:taxon-name-part taxon-name-part-type="genus" reg="Termitomyces">T.</tp:taxon-name-part><tp:taxon-name-part taxon-name-part-type="species" reg="mammiformis">mammiformis</tp:taxon-name-part></tp:taxon-name>
                        </italic>
                      </bold>
                    </td></tr><tr><td rowspan="1" colspan="1">7</td><td rowspan="1" colspan="1">Pileus ochraceous-orange or yellowish-brown</td><td rowspan="1" colspan="1">
                      <bold>8</bold>
                    </td></tr><tr><td rowspan="1" colspan="1">–</td><td rowspan="1" colspan="1">Pileus grey to dark brown or dirty white</td><td rowspan="1" colspan="1">
                      <bold>9</bold>
                    </td></tr><tr><td rowspan="1" colspan="1">8</td><td rowspan="1" colspan="1">Perforatorium mucronate, pileus reddish-brown, 5–8 cm diam.; stipe white to whitish, cylindrical</td><td rowspan="1" colspan="1">
                      <bold>
                        <italic>
                          <tp:taxon-name><tp:taxon-name-part taxon-name-part-type="genus" reg="Termitomyces">T.</tp:taxon-name-part><tp:taxon-name-part taxon-name-part-type="species" reg="aurantiacus">aurantiacus</tp:taxon-name-part></tp:taxon-name>
                        </italic>
                      </bold>
                    </td></tr><tr><td rowspan="1" colspan="1">–</td><td rowspan="1" colspan="1">Perforatorium non-differentiated, pileus reddish-brown to yellowish-brown, 15–20 cm diam., stipe white, smooth and tapering upwards</td><td rowspan="1" colspan="1">
                      <bold>
                        <italic>
                          <tp:taxon-name><tp:taxon-name-part taxon-name-part-type="genus" reg="Termitomyces">T.</tp:taxon-name-part><tp:taxon-name-part taxon-name-part-type="species" reg="globulus">globulus</tp:taxon-name-part></tp:taxon-name>
                        </italic>
                      </bold>
                    </td></tr><tr><td rowspan="1" colspan="1">9</td><td rowspan="1" colspan="1">Annulus present; perforatorium strongly differentiated; stipe cylindrical, pseudorrhiza black and long</td><td rowspan="1" colspan="1">
                      <bold>
                        <italic>
                          <tp:taxon-name><tp:taxon-name-part taxon-name-part-type="genus" reg="Termitomyces">T.</tp:taxon-name-part><tp:taxon-name-part taxon-name-part-type="species" reg="eurrhizus">eurrhizus</tp:taxon-name-part></tp:taxon-name>
                        </italic>
                      </bold>
                    </td></tr><tr><td rowspan="1" colspan="1">–</td><td rowspan="1" colspan="1">Annulus absent, pseudorrhiza white to pale yellow</td><td rowspan="1" colspan="1">
                      <bold>10</bold>
                    </td></tr><tr><td rowspan="1" colspan="1">10</td><td rowspan="1" colspan="1">Stipe cylindrical</td><td rowspan="1" colspan="1">
                      <bold>11</bold>
                    </td></tr><tr><td rowspan="1" colspan="1">–</td><td rowspan="1" colspan="1">Stipe tapering upwards</td><td rowspan="1" colspan="1">
                      <bold>12</bold>
                    </td></tr><tr><td rowspan="1" colspan="1">11</td><td rowspan="1" colspan="1">Pileus densely tomentose to tomentose-squamulose, regular greyish white and grey dark rimose-squamulose in dry condition</td><td rowspan="1" colspan="1">
                      <bold>
                        <italic>
                          <tp:taxon-name><tp:taxon-name-part taxon-name-part-type="genus" reg="Termitomyces">T.</tp:taxon-name-part><tp:taxon-name-part taxon-name-part-type="species" reg="intermedius">intermedius</tp:taxon-name-part></tp:taxon-name>
                        </italic>
                      </bold>
                    </td></tr><tr><td rowspan="1" colspan="1">–</td><td rowspan="1" colspan="1">Pileus surface conspicuously venose, smooth</td><td rowspan="1" colspan="1">
                      <bold>
                        <italic>
                          <tp:taxon-name><tp:taxon-name-part taxon-name-part-type="genus" reg="Termitomyces">T.</tp:taxon-name-part><tp:taxon-name-part taxon-name-part-type="species" reg="yunnanensis">yunnanensis</tp:taxon-name-part></tp:taxon-name>
                        </italic>
                      </bold>
                    </td></tr><tr><td rowspan="1" colspan="1">12</td><td rowspan="1" colspan="1">Stipe surface with white to yellowish-brown floccules and tapering upwards, pileus 5–22 cm diam.; perforatorium broadly round or blunt</td><td rowspan="1" colspan="1">
                      <bold>
                        <italic>
                          <tp:taxon-name><tp:taxon-name-part taxon-name-part-type="genus" reg="Termitomyces">T.</tp:taxon-name-part><tp:taxon-name-part taxon-name-part-type="species" reg="bulborhizus">bulborhizus</tp:taxon-name-part></tp:taxon-name>
                        </italic>
                      </bold>
                    </td></tr><tr><td rowspan="1" colspan="1">–</td><td rowspan="1" colspan="1">Stipe surface smooth</td><td rowspan="1" colspan="1">
                      <bold>13</bold>
                    </td></tr><tr><td rowspan="1" colspan="1">13</td><td rowspan="1" colspan="1">Stipe grey, cheilocystidia few, broadly clavate, perforatorium acute, pileus dark grey, greyish white to grey, stipe greyish white to grey on the surface</td><td rowspan="1" colspan="1">
                      <bold>
                        <italic>
                          <tp:taxon-name><tp:taxon-name-part taxon-name-part-type="genus" reg="Termitomyces">T.</tp:taxon-name-part><tp:taxon-name-part taxon-name-part-type="species" reg="tigrinus">tigrinus</tp:taxon-name-part></tp:taxon-name>
                        </italic>
                      </bold>
                    </td></tr><tr><td rowspan="1" colspan="1">–</td><td rowspan="1" colspan="1">Stipe white, cheilocystidia common mostly Y-shaped, perforatorium obtuse, pileus white to cream, stipe white on the surface</td><td rowspan="1" colspan="1">
                      <bold>
                        <italic>
                          <tp:taxon-name><tp:taxon-name-part taxon-name-part-type="genus" reg="Termitomyces">T.</tp:taxon-name-part><tp:taxon-name-part taxon-name-part-type="species" reg="upsilocystidiatus">upsilocystidiatus</tp:taxon-name-part></tp:taxon-name>
                        </italic>
                      </bold>
                    </td></tr></tbody></table></table-wrap></sec></tp:treatment-sec><ref-list><ref id="B27"><mixed-citation xmlns:xlink="http://www.w3.org/1999/xlink" xlink:type="simple"><person-group><name name-style="western"><surname>Mossebo</surname><given-names>DC</given-names></name><name name-style="western"><surname>Amougou</surname><given-names>A</given-names></name><name name-style="western"><surname>Atangana</surname><given-names>RE</given-names></name></person-group> (<year>2002</year>) <article-title>Contribution à l’étude du genre <italic><tp:taxon-name><tp:taxon-name-part taxon-name-part-type="genus">Termitomyces</tp:taxon-name-part></tp:taxon-name></italic> (Basidiomycètes) au Cameroun: Écologie et systématique.</article-title><source>Bulletin de la Société Mycologique de France</source><volume>118</volume>(<issue>3</issue>): <fpage>195</fpage>–<lpage>249</lpage>.</mixed-citation></ref><ref id="B29"><mixed-citation xmlns:xlink="http://www.w3.org/1999/xlink" xlink:type="simple"><person-group><name name-style="western"><surname>Mossebo</surname><given-names>DC</given-names></name><name name-style="western"><surname>Essouman</surname><given-names>E</given-names></name><name name-style="western"><surname>Machouart</surname><given-names>M</given-names></name><name name-style="western"><surname>Gueidan</surname><given-names>C</given-names></name></person-group> (<year>2017</year>) <article-title>Phylogenetic relationships, taxonomic revision and new taxa of <italic><tp:taxon-name><tp:taxon-name-part taxon-name-part-type="genus">Termitomyces</tp:taxon-name-part></tp:taxon-name></italic> (<tp:taxon-name><tp:taxon-name-part taxon-name-part-type="family">Lyophyllaceae</tp:taxon-name-part></tp:taxon-name>, <tp:taxon-name><tp:taxon-name-part taxon-name-part-type="phylum">Basidiomycota</tp:taxon-name-part></tp:taxon-name>) inferred from combined nLSU and mtSSU rDNA sequences.</article-title><source>Phytotaxa</source><volume>321</volume>(<issue>1</issue>): <fpage>71</fpage>–<lpage>102</lpage>. <ext-link xlink:href="10.11646/phytotaxa.321.1.3" ext-link-type="doi" xlink:type="simple">https://doi.org/10.11646/phytotaxa.321.1.3</ext-link></mixed-citation></ref><ref id="B38"><mixed-citation xmlns:xlink="http://www.w3.org/1999/xlink" xlink:type="simple"><person-group><name name-style="western"><surname>Sitotaw</surname><given-names>R</given-names></name><name name-style="western"><surname>Mulat</surname><given-names>A</given-names></name><name name-style="western"><surname>Abate</surname><given-names>D</given-names></name></person-group> (<year>2015</year>) <article-title>Morphological and molecular studies on <italic><tp:taxon-name><tp:taxon-name-part taxon-name-part-type="genus">Termitomyces</tp:taxon-name-part></tp:taxon-name></italic> species of Menge district, Asossa zone, Northwest Ethiopia.</article-title><source>Science, Technology and Arts Research Journal</source><volume>4</volume>(<issue>4</issue>): <fpage>49</fpage>–<lpage>57</lpage>. <ext-link xlink:href="10.4314/star.v4i4.7" ext-link-type="doi" xlink:type="simple">https://doi.org/10.4314/star.v4i4.7</ext-link></mixed-citation></ref><ref id="B13"><mixed-citation xmlns:xlink="http://www.w3.org/1999/xlink" xlink:type="simple"><person-group><name name-style="western"><surname>Heim</surname><given-names>R</given-names></name></person-group> (<year>1977</year>) <source>Termites et champignons. Les champignons termitophiles d’Afrique noire et d’Asie méridionale. Ed.</source><publisher-name>Boubée</publisher-name>, <publisher-loc>Paris</publisher-loc>, <size units="page">205 pp</size>.</mixed-citation></ref><ref id="B28"><mixed-citation xmlns:xlink="http://www.w3.org/1999/xlink" xlink:type="simple"><person-group><name name-style="western"><surname>Mossebo</surname><given-names>DC</given-names></name><name name-style="western"><surname>Njouonkou</surname><given-names>AL</given-names></name><name name-style="western"><surname>Piatek</surname><given-names>M</given-names></name><name name-style="western"><surname>Kengni</surname><given-names>AB</given-names></name><name name-style="western"><surname>Djamndo</surname><given-names>DM</given-names></name></person-group> (<year>2009</year>) <article-title><tp:taxon-name><tp:taxon-name-part taxon-name-part-type="genus">Termitomyces</tp:taxon-name-part><tp:taxon-name-part taxon-name-part-type="species">striatus</tp:taxon-name-part><tp:taxon-name-part taxon-name-part-type="infraspecific-rank">f.</tp:taxon-name-part><tp:taxon-name-part taxon-name-part-type="form">pileatus</tp:taxon-name-part></tp:taxon-name> , f. nov. and f. <tp:taxon-name><tp:taxon-name-part taxon-name-part-type="genus"/><tp:taxon-name-part taxon-name-part-type="species"/><tp:taxon-name-part taxon-name-part-type="form">brunneus</tp:taxon-name-part></tp:taxon-name> f. nov. from Cameroon with a key to central African species.</article-title><source>Mycotaxon</source><volume>107</volume>(<issue>1</issue>): <fpage>315</fpage>–<lpage>329</lpage>. <ext-link xlink:href="10.5248/407.315" ext-link-type="doi" xlink:type="simple">https://doi.org/10.5248/407.315</ext-link></mixed-citation></ref></ref-list></tp:taxon-treatment>
